# Supplementary material for: Working in biocuration: contemporary experiences and perspectives
Source: Database (Oxford). 2025 Feb 12;2025:baaf003. doi: 10.1093/database/baaf003 (PMC11817794; doi:10.1093/database/baaf003)
Supplement: baaf003_Supp [file baaf003_supp.zip]

Archive with 1 entries (1 files):
- suppl_data/Interview topic guide.docx
